# Supplementary material for: Selective serotonin reuptake inhibitors and bleeding risk in patients undergoing PCI on dual antiplatelet therapy: a retrospective cohort study
Source: Eur Heart J Cardiovasc Pharmacother. 2026 May 15;12(4):331–42. doi: 10.1093/ehjcvp/pvag034 (PMC13367246; doi:10.1093/ehjcvp/pvag034)
Supplement: pvag034_Supplementary_Data [file pvag034_supplementary_data.zip]

Archive with 2 entries (2 files):
- Supplementary File 2.docx
- Supplementary Table 1.docx
